# Supplementary material for: Risk Assessment of Venous Thromboembolism among Septic Shock Patients: Single versus Concurrent Insertion of Central Venous Catheters
Source: Medicina (Kaunas). 2024 May 9;60(5):785. doi: 10.3390/medicina60050785 (PMC11123159; doi:10.3390/medicina60050785)
Supplement: Supplementary file 1 [file medicina-60-00785-s001.zip]

Archive with 1 entries (1 files):
- medicina-2966513-supplementary.pdf
